# Supplementary material for: Targeting IL-17A enhances imatinib efficacy in Philadelphia chromosome-positive B-cell acute lymphoblastic leukemia
Source: Nat Commun. 2024 Jan 3;15:203. doi: 10.1038/s41467-023-44270-3 (PMC10764960; doi:10.1038/s41467-023-44270-3)
Supplement: Supplementary file 4 — Supplementary Data [file 41467_2023_44270_MOESM4_ESM.xlsx]

## Sheet: Sheet1
Supplemental Data 1. Clinical characteristics of patients (15 males and 10 Females) between the ages of 12 and 51 in this study.
Specimens	Sample origin	Disease status	subtype	BCR-ABL
Patient 1	BM	Untreated	Ph+ B-ALL	Positive
Patient 2	BM	Untreated	Ph+ B-ALL	Positive
Patient 3	BM	Untreated	Ph+ B-ALL	Positive
Patient 4	BM	Untreated	Ph+ B-ALL	Positive
Patient 5	BM	Untreated	Ph+ B-ALL	Positive
Patient 6	BM	Untreated	Ph+ B-ALL	Positive
Patient 7	BM	Untreated	Ph+ B-ALL	Positive
Patient 8	BM	Untreated	Ph+ B-ALL	Positive
Patient 9	BM	Untreated	Ph+ B-ALL	Positive
Patient 10	BM	Untreated	Ph+ B-ALL	Positive
Patient 11	BM	Untreated	COMMON B	Negative
Patient 12	BM	Untreated	Pre-B	Negative
Patient 13	BM	Untreated	ETP-ALL	Negative
Patient 14	BM	Untreated	COMMON B	Negative
Patient 15	BM	Untreated	COMMON B	Negative
Patient 16	BM	Untreated	COMMON B	Negative
Patient 17	BM	Untreated	COMMON B	Negative
Patient 18	BM	Untreated	COMMON B	Negative
Healthy Donor 1	BM
Healthy Donor 2	BM
Healthy Donor 3	BM
Healthy Donor 4	BM
Healthy Donor 5	BM
Healthy Donor 6	BM
Healthy Donor 7	BM
