# Supplementary material for: Targeting IL-17A enhances imatinib efficacy in Philadelphia chromosome-positive B-cell acute lymphoblastic leukemia
Source: Nat Commun. 2024 Jan 3;15:203. doi: 10.1038/s41467-023-44270-3 (PMC10764960; doi:10.1038/s41467-023-44270-3)
Supplement: Supplementary file 6 — Source Data [file 41467_2023_44270_MOESM6_ESM.xlsx]

## Sheet: Fig. 1 graphs
	Fig.1a Th17 cells (% CD4+ T cells) in BM			Fig.1b Th17 cells (% CD4+ T cells) in PB									Fig.1c Numebr of Th17 cells (per area)
	Healthy Donors	Ph+ B-ALL		1 week		2 week		3 week		4 week			BM		spleen		LN
	2.52	5.84		WT	BCR-ABLtTA	WT	BCR-ABLtTA	WT	BCR-ABLtTA	WT	BCR-ABLtTA		WT	BCR-ABLtTA	WT	BCR-ABLtTA	WT	BCR-ABLtTA
	1.39	4.72		8.08	7.42	6.92	9.33	6.68	10.48	7.31	14.83		3	29	2	7	0	34
	3.22	6.02		6.86	10.37	4.72	7.78	8.27	18.98	8.08	21.25		2	14	6	19	0	26
	1.99	10.05		3.15	5.44	5.85	12.26	9.58	19.07	6.25	30.72		0	5	2	10	2	32
	2.04	2.76		6.62	4.67	6.88	9.17	6.98	8.73	5.99	19.77		1	35	3	8	5	18
	1.82	4.4		6.76	5.73	3.93	7.63	5.95	16.99	7.36	23.87		2	7	1	9	13	37
		5.61		3.34	7.52	4.55	10.97	11.08	12.56	9.96	22.44				4	10	4	41
		6.77		9.96	7.76	4.91	13.98	12.33	14.29	7.55	18.97				3	7
				7.55	7.45	7.52	14.66	11.02	19.22	8.85	28.4				1	16
					10.36		5.67		15.47		15.93
					8.27		9.41		13		23.83
	Fig.1f Z-socre of cytokines and chemokines in BCR-ABLtTA and WT mice												Fig.1h IL-17A concentration (pg/mL)
	protein	BCR-ABLtTA-1	BCR-ABLtTA-2	BCR-ABLtTA-3	BCR-ABLtTA-4	BCR-ABLtTA-5	WT-1	WT-2	WT-3	WT-4	WT-5		Healthy Donors	Ph+ B-ALL	Ph- B-ALL
	Fractalkine	1.1804	2.60533	0.818516	-0.550917	0.383677	-0.950614	-0.836726	-0.932681	-0.897376	-0.819604		5	15.857	10.143
	MIP-1a	1.65737	-0.342634	0.0681658	0.273497	-0.248875	-0.0369812	-0.342634	-0.342634	-0.342634	-0.342634		4.429	12.429	7
	CXCL16	0.779949	0.657422	0.0765074	3.1765	1.56034	-1.37231	-0.839358	-1.41917	-1.39982	-1.22005		2.714	19.286	8.286
	BLC	1.41557	0.809754	-0.0028749	0.128185	0.149347	-0.421983	-0.441035	-0.525937	-0.526589	-0.584434		3.857	13.571	12.429
	IL-17	0.0299184	-0.0505409	0.971479	3.30528	2.56826	-1.15737	-1.48408	-0.597302	-1.61557	-1.97008		5.876	11.286	6.714
	MCP-5	1.12675	1.18583	2.94183	-0.237137	-0.426432	-1.10363	-1.01013	-0.628104	-0.975731	-0.873251		7.678	21.571	5
	MIP-3b	1.69385	-0.421517	0.291566	0.922147	-0.387832	-0.350981	-0.45359	-0.388782	-0.598702	-0.306154		3.147	7.286	9.571
	MIP-3a	1.59166	-0.0607111	-0.27894	0.0158143	0.237531	-0.452236	-0.431488	-0.0495924	-0.163688	-0.408344			18.143	12.429
	IFNg	-7.59273	9.69315	2.04822	-7.87787	24.7268	-7.87787	-2.86176	-0.266753	-4.39845	-5.59273			14.143
	6Ckine	1.33484	7.16401	13.0233	-4.72138	-4.74049	-4.74049	-4.74049	-0.232881	-1.68125	-0.665164			27.286
	MIG	1.49605	0.480077	-0.0219699	0.0631798	-0.237964	-0.271126	-0.147382	-0.404392	-0.452517	-0.503953
	TCA-3	1.77255	-0.174507	-0.202272	0.0550967	-0.165711	-0.272581	-0.42779	-0.0934318	-0.263905	-0.22745
	IL-17F	-8.73652	-8.73486	-7.66916	23.0823	31.9773	4.60851	-1.78975	-10.0219	-8.0294	-10.7365		Fig.1i % of CD19+ cells
	IL-6	-1.86488	-0.236863	0.613883	0.830234	10.0271	-3.66094	0.863984	-1.14738	-1.56022	-3.86488		Isotype	Healthy Donors IL-17 RA	Ph+ B-ALL IL-17 RA	Healthy Donors IL-17 RC	Ph+ B-ALL IL-17 RC
	CTACK	7.52614	5.47798	10.2863	-5.61994	-5.61994	-5.61994	-5.61994	-4.47845	-1.85835	5.52614		0.43	38.94	64.5	4.41	32.3
	TECK	1.65705	1.30748	4.70172	4.0952	-3.96786	-3.96786	-3.96786	0.889164	-0.404082	-0.342946		0.75	53.82	21.4	5.13	21.2
	KC	1.66523	0.237815	0.214696	-0.393955	-0.282581	-0.577839	-0.690353	-0.0808618	0.242629	-0.334775		0.05	75	45.9	22.8	39.8
	MIP-2	-6.6439	-6.35936	-9.60383	18.5457	22.8556	3.905	3.71555	-8.63247	-9.13836	-8.6439		0.41	76.7	26.4	3.97	46.2
	RANTES	1.90142	-0.0034784	-0.557948	0.459222	0.0196807	-0.649002	-0.854062	0.0757264	-0.292971	-0.0985842		0.31	89.35	44.1	5.88	22.2
	LIX	-1.40646	1.51057	0.423229	7.79837	5.08754	-3.20182	-2.79868	-0.97473	-3.03155	-3.40646		0.23	9.48	27.8	2.9	63.1
	TARC	-3.18976	-6.48219	-6.99357	17.743	11.7085	2.04961	-0.452697	-4.05143	-5.14172	-5.18976		0.19	13.26	43.2	9.84	44
	IL-5	-1.92367	2.17126	-0.996304	-4.50501	13.1842	-4.25806	-1.65774	-0.792703	-1.29832	0.0763271		0.06	17.4	29.4	9.57	44.7
	Eotaxin-2	10.4111	-3.9769	0.506582	-0.460113	3.04905	-3.5912	-5.25832	-5.3693	-3.72198	8.41109		0.46	85.43	19.9	4.64	27.8
	PF4	0.921282	1.74412	2.79833	-0.679912	-0.41041	-1.38799	-0.907976	-1.00867	0.00994427	-1.07872		0.08	65.6	89.38	23.2	21.8
	IL-23	-10.0059	13.0714	4.33219	-5.79102	12.4068	-6.52374	2.97371	4.23586	-6.69331	-8.0059		0.05		14.49		21.17
	IL-22	1.20068	9.71162	-2.88954	-2.78751	-2.20822	2.44803	-2.79609	-1.37618	-0.503474	-0.799319		0.03		87.48		35.2
	IL-21	-2.14619	7.26249	6.77578	-4.25436	-4.25436	2.15585	-2.28606	-2.49817	3.39122	-4.14619		0.01		27.73		11.93
	IL-10	3.8605	3.93127	0.872882	-3.14392	-3.14392	-3.14392	-3.14392	1.35027	0.70026	1.8605		0.21		35.42		32.09
	IL-1b	0.799783	-0.379972	-1.80193	-1.80193	4.17544	-1.80193	2.77084	-0.141532	-0.618549	-1.20022		0.22		33.2		38.1
	I-TAC	1.6539	0.0652406	0.0830438	-0.70313	-0.718894	-0.0227271	-0.687304	0.390507	0.285469	-0.346102		0.28		71.77		98
	MIP-1g	2.66002	1.46807	4.81846	-2.34355	-2.14173	-2.84125	-3.34411	0.478497	0.585577	0.660016
	Eotaxin	2.62789	-0.554573	-0.910342	-0.383433	-0.1813	-0.680239	-0.660972	0.359911	-0.24483	0.627889
	TGFb1	-1.48814	11.5521	-3.75062	-4.15619	-3.99168	-3.6156	1.11775	0.676151	-0.732287	0.511866
	MDC	0.899513	-4.29937	-5.14526	4.67982	3.4692	0.50634	-0.454672	1.57847	-0.133556	-1.10049
	IL-13	0.182341	-2.33822	-3.28947	1.96995	2.7926	-3.28947	5.26865	-0.42851	0.9498	-1.81766
	IL-4	10.1812	2.31688	-4.52903	-10.6577	-10.6577	-10.6577	-10.6577	11.5155	10.9649	12.1812
	IL-12p70	6.56557	3.3787	-3.16637	-10.2728	-10.2728	-10.2728	-10.2728	14.9791	10.7688	8.56557
	IL-2	5.35784	1.79823	-4.5001	-6.42886	-8.02335	-8.02335	0.981742	9.68835	1.79165	7.35784
	TNFa	0.317381	1.77697	-1.73095	-1.63224	-1.63035	-1.4639	-1.73095	2.97551	0.801162	2.31738
	MCP-1	0.036011	-0.423131	-0.0932521	-0.850752	-0.818897	-0.860679	-0.807769	1.78877	-0.0061903	2.03587
	IL-28	1.96823	-0.0876452	-3.72997	-2.35143	-3.16901	-3.72162	-2.51382	4.22477	5.41227	3.96823
	SDF-1a	-0.562859	-0.552295	-0.46671	-0.303634	0.164665	0.221005	-0.26175	0.487389	-0.162952	1.43714

## Sheet: Fig. 2 graphs
	Fig. 2b Annexin V+ B-ALL cells (%)				Fig. 2c Ki-67 positive B-ALL cells (%)				Fig. 2d OD450 (SupB15)
	B-ALL+IgG1	Th17+B-ALL+IgG1	Th17+B-ALL+anti-IL17A		B-ALL+IgG1	Th17+ B-ALL+IgG1	Th17+ B-ALL+anti-IL17A		rhIL-17A (0 ng/mL)	rhIL-17A (25 ng/mL)	rhIL-17A (50 ng/mL)	rhIL-17A (100 ng/mL)	rhIL-17A (200 ng/mL)
	62.1	40.1	54.1		9.53	18.4	7.77		0.634	0.975	1.119	1.397	1.151
	56.3	38.9	54.6		8.4	16.4	8.11		0.54	0.953	1.101	1.203	1.404
	65.7	47.3	53.3		7.76	19	7.26		0.581	0.927	0.924	1.107	1.288
									Fig. 2d OD450 (BV173)
									rhIL-17A (0 ng/mL)	rhIL-17A (25 ng/mL)	rhIL-17A (50 ng/mL)	rhIL-17A (100 ng/mL)	rhIL-17A (200 ng/mL)
									0.559	0.864	0.982	1.002	1.205
									0.645	0.816	0.917	1.123	1.201
									0.659	0.882	0.755	0.919	0.835
									0.511	0.736	0.945	1.267	1.357
									0.581	0.925	0.9	0.903	1.15
	Fig. 2e OD450 (SupB15)							Fig. 2f Live cells (%)
	Vehicle	0 Hr	24 Hr	48 Hr	72 Hr	96 Hr		Vehicle	0 Hr	24 Hr	48 Hr		Fig. 2k Percent survival
		0.4	0.54	0.627	0.925	1.407			92.14	58.86	26.27		Time (days)	Vehicle	rhIL-17A
		0.403	0.504	0.697	0.902	1.353			91.14	51.01	25.95		26	0	1
		0.429	0.493	0.549	1.224	1.558			90.14	51.45	23.58		26	0	1
		0.392	0.424	0.529	1.139	1.602		rhIL-17A	0 Hr	24 Hr	48 Hr		28	1	1
	rhIL-17A	0 Hr	24 Hr	48 Hr	72 Hr	96 Hr			90.14	71.18	41.97		29	1	1
		0.405	0.618	0.903	1.44	2.142			91.14	69.87	44.9		29	0	1
		0.429	0.611	0.909	1.627	2.448			89.14	68.85	46.96		30	0	1
		0.4	0.622	0.921	1.631	2.431							30	0	1
		0.419	0.69	1.148	1.449	2.679							31	1	0
								Fig. 2j hCD45+ cells (%)					32	1	1
	Fig. 2e OD450 (BV173)							Vehicle	hCD45+ cells in BM (%)	hCD45+ cells in spleen (%)	hCD45+ cells in PB (%)		35	1
	Vehicle	0 Hr	24 Hr	48 Hr	72 Hr	96 Hr			5.27	32.4	9.6		37	1
		0.429	0.688	0.749	1.249	1.602			5.65	28.1	11		39	1
		0.42	0.601	0.894	1.049	1.698			5.89	27.6	10.3		39	1
		0.439	0.604	0.819	1.12	1.609			5.33	32.9	13.2
		0.442	0.592	0.832	1.039	1.739			7.27	33.2	12.4
	rhIL-17A	0 Hr	24 Hr	48 Hr	72 Hr	96 Hr		rhIL-17A	hCD45+ cells in BM (%)	hCD45+ cells in spleen (%)	hCD45+ cells in PB (%)
		0.429	0.703	1.139	1.863	2.583			7.91	39.3	17.4
		0.442	0.782	1.23	1.792	2.38			9.68	42	17.9
		0.432	0.799	1.159	1.709	2.892			8.63	42.4	16.3
		0.429	0.829	1.302	1.849	2.682			8.75	48.7	21.7
									8.21	43.2	15.8

## Sheet: Fig. 3 graphs
	Fig. 3b B220+CD19+ cells in PB (%)					Fig. 3e spleen weight (g)			Fig. 3f B220+CD19+ cells (%)					Fig. 3g B220+CD19+ Ki-67+ cells (%)
	WT	1 week	2 week	3 week		WT	IL-17A -/-		WT	B220+CD19+ cells in BM (%)	B220+CD19+ cells in spleen (%)	B220+CD19+ cells in LN (%)		WT	B220+CD19+ Ki-67+ cells in BM (%)	B220+CD19+ Ki-67+ cells in spleen (%)	B220+CD19+ Ki-67+ cells in LN (%)	B220+CD19+ Ki-67+ cells in PB (%)
		19.16	25.8	49.02		0.3526	0.1367			64.75	42.88	66.02			37.82	24.87	22.78	17.21
		26.82	26.92	50.85		0.4149	0.2765			64.13	43.08	65.93			44.12	23.78	25.55	13.37
		21.2	31.52	46.91		0.3938	0.1869			51.25	39.57	60.45			25.47	17.53	27.36	18.29
		10.21	28.54	55.11		0.3701	0.2608			51.39	40.43	63.04			31.5	24.02	25.09	16.75
		16.94	30.4	56.09		0.4238	0.1476			43.44	45.32	56.1			31.37	15.78	24.4	21.09
	IL-17A-/-	1 week	2 week	3 week					IL-17A-/-	B220+CD19+ cells in BM (%)	B220+CD19+ cells in spleen (%)	B220+CD19+ cells in LN (%)		IL-17A-/-	B220+CD19+ Ki-67+ cells in BM (%)	B220+CD19+ Ki-67+ cells in spleen (%)	B220+CD19+ Ki-67+ cells in LN (%)	B220+CD19+ Ki-67+ cells in PB (%)
		11.04	13.67	23.78						37.89	28.07	45.2			23.19	7.99	9.58	7.09
		19.85	11.45	23.04						28.04	28.78	41.92			13.12	8.05	8.76	6.91
		15.27	22.92	18.91						37.91	26.05	37.34			21.38	7.45	11.35	5.63
		17.2	12.54	18.59						25.13	23.86	43.87			12.24	6.35	12.55	6.71
		14.88	10.84	18.89						21.34	25.78	42.31			12.89	4.78	11.3	4.49
	Fig. 3j spleen weight (g)
	CON+IgG1	Imatinib+IgG1	Anti-IL-17A	Anti-IL-17A+Imatinib
	0.433	0.3135	0.2608	0.0721
	0.3694	0.203	0.2686	0.0814
	0.4315	0.3884	0.2627	0.0806
	0.4624	0.3741	0.0894	0.088
	0.4193	0.175	0.0957	0.1457
	Fig. 3l B220+CD19+ cells (%)						Fig. 3m B220+CD19+ Ki-67+ cells (%)
	CON+IgG1	B220+CD19+ cells in BM (%)	B220+CD19+ cells in spleen (%)	B220+CD19+ cells in LN (%)	B220+CD19+ cells in PB (%)		CON+IgG1	B220+CD19+ Ki-67+ cells in BM (%)	B220+CD19+ Ki-67+ cells in spleen (%)	B220+CD19+ Ki-67+ cells in LN (%)	B220+CD19+ Ki-67+ cells in PB (%)		Fig. 3n Percent survival
		68.78	40.25	59.53	62.39			48.97	17.67	29.47	22.46		Time (days)	CON+IgG1	Imatinib+IgG1	Anti-IL-17A	Anti-IL-17A+Imatinib
		60.01	58.26	52.85	60.41			41.17	32.34	32.45	23.44		24	1	0	0	0
		57.93	58.35	49.64	43.39			35.51	25.44	24.23	13.19		24	1	0	0	0
		55.85	44.76	47.88	63.64			35.63	24.26	21.93	19.41		25	1	0	1	0
		53.97	43.76	40.57	38.24			31.52	20.52	19.39	13.08		25	1	0	0	0
	Imatinib+IgG1	B220+CD19+ cells in BM (%)	B220+CD19+ cells in spleen (%)	B220+CD19+ cells in LN (%)	B220+CD19+ cells in PB (%)		Imatinib+IgG1	B220+CD19+ Ki-67+ cells in BM (%)	B220+CD19+ Ki-67+ cells in spleen (%)	B220+CD19+ Ki-67+ cells in LN (%)	B220+CD19+ Ki-67+ cells in PB (%)		26	1	0	0	0
		39.86	29.02	28.77	33.01			27.38	8.33	17.09	12.01		27	1	1	0	0
		42.89	31.34	34.1	18.76			27.49	14.32	16.98	5.46		27	0	1	0	0
		46.42	14.84	36.21	43.2			34.17	10.87	20.21	16.76		27	0	1	0	0
		24.46	38.97	31.05	23.26			18.1	13.56	15.28	11.33		28	1	0	0	0
		23.85	25.68	23.47	19.95			13.07	14.66	10.89	6.45		28	1	0	0	0
	Anti-IL-17A	B220+CD19+ cells in BM (%)	B220+CD19+ cells in spleen (%)	B220+CD19+ cells in LN (%)	B220+CD19+ cells in PB (%)		Anti-IL-17A	B220+CD19+ Ki-67+ cells in BM (%)	B220+CD19+ Ki-67+ cells in spleen (%)	B220+CD19+ Ki-67+ cells in LN (%)	B220+CD19+ Ki-67+ cells in PB (%)		31		1	1	0
		27.53	29.39	23.89	12.31			13.02	10.69	13.57	3.99		31		0	1	0
		20.85	10.3	17.88	32.99			11.36	3.93	9.78	10.29		40		1	1	0
		24.41	26.83	38.24	10.52			10.54	10.44	14.68	2.81		44		1	0	0
		27.05	10.34	18.73	32.31			15.28	3.46	8.09	8.27		50		0	0	0
		39.9497	11.24	28.39	23.11			18.54	4.14	12.32	6.98		50			0	0
	Anti-IL-17A+Imatinib	B220+CD19+ cells in BM (%)	B220+CD19+ cells in spleen (%)	B220+CD19+ cells in LN (%)	B220+CD19+ cells in PB (%)		Anti-IL-17A+Imatinib	B220+CD19+ Ki-67+ cells in BM (%)	B220+CD19+ Ki-67+ cells in spleen (%)	B220+CD19+ Ki-67+ cells in LN (%)	B220+CD19+ Ki-67+ cells in PB (%)
		19.95	10.36	13.89	4.91			11.77	3.74	6.98	1.26
		14.3	10.47	21.17	6.86			8.38	3.94	11.13	1.39
		6.85	7.75	18.09	5.55			3.87	3.05	9.3	1.73
		17.04	16.54	17.36	11.65			8.76	6.15	6.67	3.55
		12.34	9.77	18.74	16.57			6.85	4.15	7.89	4.71

## Sheet: Fig. 4 graphs
	Fig. 4e Relative mRNA level					Fig. 4f IL-6 concentration (pg/ml)						Fig. 4g IL-6 concentration (pg/ml)
	JAK2		IL-6			rhIL-17A (0 ng/ml)	rhIL-17A (50 ng/ml)	rhIL-17A (100 ng/ml)	rhIL-17A (200 ng/ml)	rhIL-17A (300 ng/ml)		CON	rhIL-17A (100 ng/ml)
	CON	rmIL-17A (100ng/mL)	CON	rmIL-17A (100ng/mL)		2.54	12.45	21.34	41.4639	41.0331		53.958	77.2228
	1.01158	3.03143	1.01828	3.74942		3.403	11.34	22.54	34.1398	46.6339		48.788	77.6536
	0.984862	3.22657	0.944086	4.16024		2.359	15.204	26.49	38.4481	44.4797		54.8197	84.1161
	1.00356	3.13834	1.03763	4.04648								38.58	93.22
	Fig. 4h Relative mRNA level (IL-6)						Fig. 4i Relative protein level (fold of GAPDH)
	rhIL-17A (0 pg/ml)	rhIL-17A (20 pg/ml)	rhIL-17A (100 pg/ml)	rhIL-17A (200 pg/ml)	rhIL-17A (500 pg/ml)		BCR-ABL					STAT5					AKT
	1.07674	1.08925	1.22264	1.25122	1.45397		rhIL-17A (0 pg/ml)	rhIL-17A (20 pg/ml)	rhIL-17A (100 pg/ml)	rhIL-17A (200 pg/ml)	rhIL-17A (500 pg/ml)	rhIL-17A (0 pg/ml)	rhIL-17A (20 pg/ml)	rhIL-17A (100 pg/ml)	rhIL-17A (200 pg/ml)	rhIL-17A (500 pg/ml)	rhIL-17A (0 pg/ml)	rhIL-17A (20 pg/ml)	rhIL-17A (100 pg/ml)	rhIL-17A (200 pg/ml)	rhIL-17A (500 pg/ml)
	1.02574	1.03049	1.09429	1.25992	1.53688		0.477694	0.492929	0.499621	0.460105	0.473404	0.682457	0.545535	0.624122	0.606078	0.559638	1.72106	1.79855	1.63569	1.41132	1.64878
	0.905425	1.05946	1.03526	1.23399	1.64718		0.474387	0.537779	0.520892	0.460946	0.493934	0.641658	0.592601	0.657501	0.618048	0.570319	1.68445	1.73459	1.54555	1.35942	1.73818
	Fig. 4h Relative mRNA level (JAK2)						0.503923	0.548074	0.494127	0.498749	0.51895	0.589206	0.608652	0.653846	0.638012	0.572197	1.52553	1.58577	1.6723	1.40466	1.62408
	rhIL-17A (0 pg/ml)	rhIL-17A (20 pg/ml)	rhIL-17A (100 pg/ml)	rhIL-17A (200 pg/ml)	rhIL-17A (500 pg/ml)		STAT3					p65					MEK1/2
	1.08925	0.983957	0.97716	1.35347	1.40769		rhIL-17A (0 pg/ml)	rhIL-17A (20 pg/ml)	rhIL-17A (100 pg/ml)	rhIL-17A (200 pg/ml)	rhIL-17A (500 pg/ml)	rhIL-17A (0 pg/ml)	rhIL-17A (20 pg/ml)	rhIL-17A (100 pg/ml)	rhIL-17A (200 pg/ml)	rhIL-17A (500 pg/ml)	rhIL-17A (0 pg/ml)	rhIL-17A (20 pg/ml)	rhIL-17A (100 pg/ml)	rhIL-17A (200 pg/ml)	rhIL-17A (500 pg/ml)
	0.988514	1.08423	0.997692	1.43333	1.56193		0.635395	0.554344	0.541445	0.509037	0.513559	1.01703	0.875298	0.93097	0.844754	0.996921	1.00596	1.01333	0.99832	1.04878	1.10329
	0.928731	1.09177	1.02574	1.31646	1.59475		0.627624	0.554051	0.511193	0.539977	0.583811	1.04128	1.01508	1.01048	0.897866	1.02473	1.17405	1.17106	1.15086	1.0431	1.19475
							0.57928	0.593497	0.531915	0.580871	0.530133	1.02777	1.05636	1.05352	1.01558	0.946689	1.26171	1.25374	1.2303	1.10789	1.25022
							Fig. 4i Relative protein level (fold of GAPDH)
							p-BCR-ABL					p-STAT5					p-AKT
							rhIL-17A (0 pg/ml)	rhIL-17A (20 pg/ml)	rhIL-17A (100 pg/ml)	rhIL-17A (200 pg/ml)	rhIL-17A (500 pg/ml)	rhIL-17A (0 pg/ml)	rhIL-17A (20 pg/ml)	rhIL-17A (100 pg/ml)	rhIL-17A (200 pg/ml)	rhIL-17A (500 pg/ml)	rhIL-17A (0 pg/ml)	rhIL-17A (20 pg/ml)	rhIL-17A (100 pg/ml)	rhIL-17A (200 pg/ml)	rhIL-17A (500 pg/ml)
							0.342196	0.375494	0.396282	0.452004	0.519373	0.724189	0.751796	0.740512	0.898932	0.902254	0.237596	0.247259	0.188829	0.212411	0.410824
							0.342832	0.378744	0.386188	0.450437	0.503648	0.711701	0.748785	0.752215	0.885617	0.893499	0.246442	0.279011	0.225625	0.237221	0.416077
							0.337367	0.398447	0.390081	0.473212	0.528291	0.709773	0.782391	0.750349	0.88664	0.915073	0.214346	0.24676	0.185888	0.212168	0.406856
							p-STAT3					p-p65					p-MEK1/2
							rhIL-17A (0 pg/ml)	rhIL-17A (20 pg/ml)	rhIL-17A (100 pg/ml)	rhIL-17A (200 pg/ml)	rhIL-17A (500 pg/ml)	rhIL-17A (0 pg/ml)	rhIL-17A (20 pg/ml)	rhIL-17A (100 pg/ml)	rhIL-17A (200 pg/ml)	rhIL-17A (500 pg/ml)	rhIL-17A (0 pg/ml)	rhIL-17A (20 pg/ml)	rhIL-17A (100 pg/ml)	rhIL-17A (200 pg/ml)	rhIL-17A (500 pg/ml)
							0.283733	0.306563	0.298129	0.353684	0.357529	0.787613	0.812508	0.826521	1.00684	1.0418	0.114046	0.135834	0.130559	0.263386	0.256143
							0.264469	0.291026	0.280809	0.34193	0.341312	0.858561	0.844668	0.820575	1.06743	1.07468	0.15059	0.130405	0.144055	0.258385	0.264996
							0.292478	0.30365	0.302112	0.351739	0.390228	0.862491	0.850864	0.835683	1.06159	1.06433	0.164402	0.13003	0.143147	0.271109	0.26759

## Sheet: Fig. 5 graphs
	Fig. 5b Numbers of migratory Th17 cells
	Th17+CON	Th17+rhIL-17A	Th17+B-ALL	Th17+B-ALL+rhIL-17A		Fig. 5c Relative mRNA level (SupB15)															Fig. 5c Relative mRNA level (BV173)
	2610	2876	7112	12393		CXCL16		CCL-19		CXCL5		IL-5		CCL-5		CCL-24		IL-13			CXCL16		CCL-19		CXCL5		IL-5		CCL-5		CCL-24		IL-13
	2730	2937	8695	13596		CON	rhIL-17A	CON	rhIL-17A	CON	rhIL-17A	CON	rhIL-17A	CON	rhIL-17A	CON	rhIL-17A	CON	rhIL-17A		CON	rhIL-17A	CON	rhIL-17A	CON	rhIL-17A	CON	rhIL-17A	CON	rhIL-17A	CON	rhIL-17A	CON	rhIL-17A
	2400	2740	8966	14071		1.09474	11.0809	1.09474	6.54322	1.09474	4.02782	1.09474	4.23332	1.09474	2.65864	1.09474	3.20428	1.09474	3.4822		1.16473	4.40856	1.16473	1.20581	1.16473	3.16986	1.16473	3.57897	1.16473	4.50023	1.16473	3.16017	1.16473	1.84038
						0.995025	13.2691	0.995025	4.37717	0.995025	4.95883	0.995025	3.46229	0.995025	2.6358	0.995025	2.08493	0.995025	3.31728		0.99	4.53154	0.99	2.51403	0.99	3.46915	0.99	2.96905	0.99	4.92458	0.99	1.72907	0.99	2.55537
						0.990041	9.38268	0.990041	6.58873	0.990041	3.605	0.990041	4.27456	0.990041	2.51572	0.990041	3.50642	0.990041	3.50642		1.07923	5.18215	1.07923	1.23114	1.07923	3.54044	1.07923	3.56917	1.07923	4.69134	1.07923	1.61328	1.07923	1.83793
						CCL-20		CCL-15		CCL-22		CCL-1		CCL-17		CXCL-11		CXCL-2			CCL-20		CCL-15		CCL-22		CCL-1		CCL-17		CXCL-11		CXCL-2
						CON	rhIL-17A	CON	rhIL-17A	CON	rhIL-17A	CON	rhIL-17A	CON	rhIL-17A	CON	rhIL-17A	CON	rhIL-17A		CON	rhIL-17A	CON	rhIL-17A	CON	rhIL-17A	CON	rhIL-17A	CON	rhIL-17A	CON	rhIL-17A	CON	rhIL-17A
						1.09474	3.22657	1.09474	2.94854	1.09474	1.38511	1.09474	0.946277	1.09474	0.928171	1.09474	0.582367	1.09474	0.678302		1.16473	1.03526	1.16473	1.27456	1.16473	1.40053	1.16473	0.959264	1.16473	0.528509	1.16473	1.98618	1.16473	1.81504
						0.995025	3.78423	0.995025	2.37841	0.995025	2.92817	0.995025	1.00214	0.995025	1.09235	0.995025	0.707107	0.995025	0.327598		0.99	0.806642	0.99	2.69447	0.99	1.06541	0.99	1.07923	0.99	0.384219	0.99	2.53151	0.99	1.50525
						0.990041	3.27161	0.990041	2.84567	0.990041	2.58471	0.990041	0.9125	0.990041	0.959754	0.990041	0.400535	0.990041	0.503478		1.07923	0.864537	1.07923	1.71713	1.07923	1.13793	1.07923	0.913831	1.07923	0.267943	1.07923	1.31039	1.07923	1.94531
	Fig. 5d IL-5 concentration (pg/ml)		Fig. 5d CXCL5 concentration (pg/ml)			Fig.5e CXCL16 concentration in the plasma (pg/mL)			Fig. 5f CXCL16 concentration in the plasma (pg/mL)			Fig. 5h CD4+ IL-17A+ cells (%)
	CON	rhIL-17A (100 ng/ml)	CON	rhIL-17A (100 ng/ml)		WT	BCR-ABLtTA		Healthy Donors	Ph+ B-ALL		CON	rmCXCL16 (50ng/mL)	rmCXCL16 (100ng/mL)
	0.708492	1.21546	4.94737	16.2105		12.9373	148.14		137.611	362.889		10.55	14.43	17.79
	0.404309	1.63371	3.10526	19.9474		46.4169	140.443		199.833	245.111		10.62	15.12	17.64
	0.518378	1.17744	3.4756	16.2632		9.99377	103.951		215.667	268.167		9.88	15.64	17.47
						11.209	298.689		179.278	261.222
	Fig. 5d CCL5 concentration (pg/ml)		Fig. 5d CXCL16 concentration (pg/ml)			22.5021	197.163		153.444	671.222
	CON	rhIL-17A (100 ng/ml)	CON	rhIL-17A (100 ng/ml)					191.5	299.833		Fig. 5j Th17 cells in leukemia cells (%)			Fig. 5k Ki67-positive B-ALL cells (%)
	12.2826	35.1087	73.913	162.609					62.8889	690.667		Th17+B-ALL+IgG	Th17+B-ALL+anti-CXCL16		Th17+B-ALL+IgG	Th17+B-ALL+anti-CXCL16
	10.9783	38.587	88.6957	150.435						312.611		11.46	9.12		18.7	9.38
	17.2826	32.2391	77.3913	177.391						325.389		11.24	8.94		19.2	9.69
										270.667		10.48	8.58		18	10.8
										263.722
										263.444
										229.833
										252.333

## Sheet: Fig. 6 graphs
	Fig. 6a Relative CXCL16 mRNA level			Fig. 6b CXCL16 concentration (pg/mL)			Fig. 6d MFI						Fig. 6i Relative p-p65 protein level in the cytoplasm (fold of GAPDH)				Fig. 6i Relative p65 protein level in the cytoplasm (fold of GAPDH)
	CON	rhIL-17A		CON	rhIL-17A		CON	rhIL-17A					CON	BAY11-7082	rhIL-17A	BAY11-7082+rhIL-17A	CON	BAY11-7082	rhIL-17A	BAY11-7082+rhIL-17A
	0.96377	4.51065		112.91	114.19		1992	2626					0.63783	0.301344	0.677144	0.428858	0.784016	0.732531	0.727666	0.757263
	1.03093	3.49026		111.96	116.55		1853	2484					0.644586	0.31611	0.706242	0.436713	0.793811	0.762876	0.789631	0.706595
	1.0053	4.41782		111.64	115.23		2073	2977					0.618149	0.295313	0.667743	0.419187	0.795226	0.740875	0.720387	0.729768
	Fig. 6e Relative p65 level in Cytoplasm (Fold of GAPDH)						Fig. 6g Relatie NF-kB transcriptional activity						Fig. 6i Relative P-p65 protein level in Nucleus (Fold of Histone H3)
	rhIL-17A (0 pg/ml)	rhIL-17A (20 pg/ml)	rhIL-17A (100 pg/ml)	rhIL-17A (200 pg/ml)	rhIL-17A (500 pg/ml)		rhIL-17A (0 pg/ml)	rhIL-17A (20 pg/ml)	rhIL-17A (100 pg/ml)	rhIL-17A (200 pg/ml)	rhIL-17A (500 pg/ml)		CON	BAY11-7082	rhIL-17A	BAY11-7082+rhIL-17A
	0.889278	0.925054	0.987203	0.933611	0.939553		0.966953	1.07153	1.11906	1.14894	1.21141		0.687325	0.593767	0.942232	0.759082
	0.865807	0.889316	0.886396	0.91139	0.92664		1.0172	1.10548	1.12313	1.19104	1.19919		0.668464	0.532358	1.07272	0.754889
	0.877237	0.898576	0.88679	0.905512	0.971309		1.01584	1.08918	1.09869	1.18289	1.23178		0.716082	0.568323	0.97716	0.770918
	Fig. 6e Relative P-p65 level in Cytoplasm (Fold of GAPDH)
	rhIL-17A (0 pg/ml)	rhIL-17A (20 pg/ml)	rhIL-17A (100 pg/ml)	rhIL-17A (200 pg/ml)	rhIL-17A (500 pg/ml)		Fig. 6h Fold Enrichment
	0.939884	0.925671	0.869571	0.916068	0.943821		pCXCL16-1			pCXCL16-2			pCXCL16-3			pCXCL16-4
	0.912669	0.924123	0.935646	0.909709	0.931514		Anti-IgG (CON)	Anti-p65 (CON)	Anti-p65 (rhIL-17A)	Anti-IgG (CON)	Anti-p65 (CON)	Anti-p65 (rhIL-17A)	Anti-IgG (CON)	Anti-p65 (CON)	Anti-p65 (rhIL-17A)	Anti-IgG (CON)	Anti-p65 (CON)	Anti-p65 (rhIL-17A)
	0.903854	0.910595	0.871237	0.865871	0.907374		1.25992	3.6318	5.63345	0.777366	2.34042	5.30248	0.928731	2.33486	2.85469	0.890899	0.860551	1.04488
	Fig. 6e Relative P-p65 level in Nucleus (Fold of Histone H3)						0.842842	3.25056	5.07715	1.13813	3.10968	5.41389	0.981686	2.23974	3.74077	2.36745	0.814131	1.05946
	rhIL-17A (0 pg/ml)	rhIL-17A (20 pg/ml)	rhIL-17A (100 pg/ml)	rhIL-17A (200 pg/ml)	rhIL-17A (500 pg/ml)		0.941696	2.22019	4.7701	1.13027	1.71329	5.33936	1.09682	2.25532	3.21169	0.474123	0.825496	1.29534
	0.145214	0.232186	0.143825	0.225275	0.215015		pCXCL16-5			pCXCL16-6			pCXCL16-7			pCXCL16-8			pCXCL16-9
	0.121591	0.19921	0.151138	0.221505	0.219562		Anti-IgG (CON)	Anti-p65 (CON)	Anti-p65 (rhIL-17A)	Anti-IgG (CON)	Anti-p65 (CON)	Anti-p65 (rhIL-17A)	Anti-IgG (CON)	Anti-p65 (CON)	Anti-p65 (rhIL-17A)	Anti-IgG (CON)	Anti-p65 (CON)	Anti-p65 (rhIL-17A)	Anti-IgG (CON)	Anti-p65 (CON)	Anti-p65 (rhIL-17A)
	0.12821	0.207662	0.149825	0.23134	0.217129		0.946058	1.36604	2.26219	0.82169	1.18646	1.16205	1.05702	1.44393	0.874583	1.05702	2.05223	5.43897	1.1434	2.1785	2.19365
							1.1487	1.36604	1.42076	1.07674	1.04006	0.997692	1.04247	0.913831	0.850667	1.04247	3.88305	5.59188	0.786399	2.01857	2.33486
							0.920188	1.19748	1.35347	1.13027	1.04729	0.799221	0.907519	0.852635	0.93088	0.907519	3.35704	7.74537	1.11214	2.16345	2.43401
							Fig. 6j Relative CXCL16 mRNA level					Fig. 6k CXCL16 concentration (pg/ml)
							CON	BAY11-7082	rhIL-17A	BAY11-7082+rhIL-17A		CON	BAY11-7082	rhIL-17A	BAY11-7082+rhIL-17A
							0.846745	0.655197	3.65533	0.913831		170.455	164.318	178.409	167.864
							0.864537	0.460094	3.43426	0.907519		169.318	163.045	176.136	164.591
							0.907519	0.406126	3.73213	1.03526		169.318	165.045	176.136	166.591

## Sheet: Fig. 7 graphs
	Fig. 7a B220+CD19+ cells (%)						Fig. 7d spleen weight (g)
	CON	B220+CD19+ cells in BM (%)	B220+CD19+ cells in spleen (%)	B220+CD19+ cells in LN (%)	B220+CD19+ cells in PB (%)		CON	rmCXCL16
		45.29	55.21	59.44	41.01		0.2923	0.5443
		42.57	55.58	66.54	38.45		0.1848	0.4432
		54.64	42.57	58.99	42.96		0.346	0.3871
		43.12	56.69	52.48	43.11		0.3593	0.4497
		42.67	55.91	51.55	30.63		0.306	0.3804
		46.25	51.68	46.54	26.45		0.2821	0.3909
	rmCXCL16	B220+CD19+ cells in BM (%)	B220+CD19+ cells in spleen (%)	B220+CD19+ cells in LN (%)	B220+CD19+ cells in PB (%)
		67.83	66.51	70.52	57.44		Fig. 7e Ki67 positive cells in spleen (%)
		75.85	70.44	71.28	58.8		CON	rmCXCL16
		61.36	71.89	64.82	54.13		30.99	49.59
		67.02	72.92	82.64	50.18		32.73	48.61
		73.43	68.24	66.54	87.67		38.93	52.27
		70.1	67.33	67.76	91.17		42.57	43.74
	Fig. 7f Th17 cells in CD4+ T cells (%)						Fig. 7g Th17 cells in spleen (%)
	CON	Th17 cells in CD4+ T cells in BM (%)	Th17 cells in CD4+ T cells in spleen (%)	Th17 cells in CD4+ T cells in LN (%)	Th17 cells in CD4+ T cells in PB (%)		CON	rmCXCL16
		27.48	16.82	13.09	20.08		6.06	42.86
		15.02	13.87	9.06	20.59		9.52	23.04
		24.64	13.35	11.68	19.01		9.9	29.25
		22.44	11.53	16.45	13.55		13.24	34.57
		16.5	14.6	15.43	20.45
		26.59	22.39	20.56	19.08		Fig. 7h Percent survival
	rmCXCL16	Th17 cells in CD4+ T cells in BM (%)	Th17 cells in CD4+ T cells in spleen (%)	Th17 cells in CD4+ T cells in LN (%)	Th17 cells in CD4+ T cells in PB (%)		Time (days)	CON	rmCXCL16
		28.12	40.29	24.07	27.76		13	1	1
		32.12	44.25	16.85	23.43		16	0	1
		34.46	35.83	21.07	24.65		19	0	1
		49.03	20.54	19.49	26.7		21	1	1
		41.93	43.83	21.48	19.69		21	1	1
		41.39	25.19	15.45	24.71		21	0	1
							21	0	1
							21	0	1
							21	0
							22	1
							22	1
							23	1
							23	1
							25	1
	Fig. 7k spleen weight (g)						Fig. 7n Ki67 positive cells in spleen (%)
	CON+IgG1	Imatinib+IgG1	Anti-CXCL16	Anti-CXCL16+Imatinib			CON+IgG1	Imatinib+IgG1	Anti-CXCL16	Anti-CXCL16+Imatinib
	0.4149	0.2928	0.2858	0.2238			86.88	43.78	40.69	27.66
	0.3938	0.3219	0.3349	0.2169			61.56	49.58	70.78	30.41
	0.4238	0.3186	0.2873	0.2456			76.33	48.96	64.59	28.06
							79.34	34.28	75	28.03
							77.15	45.07	56.08	28.41
	Fig. 7m B220+CD19+ cells (%)						87.23	49.71	56.42	26.89
	CON+IgG1	B220+CD19+ cells in BM (%)	B220+CD19+ cells in spleen (%)	B220+CD19+ cells in LN (%)	B220+CD19+ cells in PB (%)		83.6	40.59	47.73	23.26
		61.1	31.52	66.03	48.11		93.99	49.28	62.03	29.47
		60.76	35.61	65.93	56.06		87.67	47.08	50.13	28.76
		50.57	31.52	63.04	50.85
	Imatinib+IgG1	B220+CD19+ cells in BM (%)	B220+CD19+ cells in spleen (%)	B220+CD19+ cells in LN (%)	B220+CD19+ cells in PB (%)		Fig. 7o Th17 cells in CD4+ T cells (%)
		30.79	25.02	50.19	44.12		CON+IgG1	Th17 cells in CD4+ T cells in BM (%)	Th17 cells in CD4+ T cells in spleen (%)	Th17 cells in CD4+ T cells in LN (%)	Th17 cells in CD4+ T cells in PB (%)
		36.02	25.46	51.01	42.13			43.53	43.77	42.38	35.87
		32.05	26.11	53.76	44.81			36.33	46.68	37.48	43.36
	Anti-CXC16	B220+CD19+ cells in BM (%)	B220+CD19+ cells in spleen (%)	B220+CD19+ cells in LN (%)	B220+CD19+ cells in PB (%)			36.47	51.37	42.34	42.1
		39.11	23.23	56.13	40.44		Imatinib+IgG1	Th17 cells in CD4+ T cells in BM (%)	Th17 cells in CD4+ T cells in spleen (%)	Th17 cells in CD4+ T cells in LN (%)	Th17 cells in CD4+ T cells in PB (%)
		42.69	27.87	54.21	44.77			30.19	33.98	29.58	24.92
		36.78	26.78	56.78	43.57			31.27	34.43	30.45	23.51
	Anti-CXCL16+Imatinib	B220+CD19+ cells in BM (%)	B220+CD19+ cells in spleen (%)	B220+CD19+ cells in LN (%)	B220+CD19+ cells in PB (%)			31.54	34.04	31.52	23.22
		20.65	21.58	48.12	35.63		Anti-CXC16	Th17 cells in CD4+ T cells in BM (%)	Th17 cells in CD4+ T cells in spleen (%)	Th17 cells in CD4+ T cells in LN (%)	Th17 cells in CD4+ T cells in PB (%)
		21.97	19.6	47.53	35.97			28.15	34.82	27.29	23.21
		21.28	21.13	46.12	36.42			27.13	28.22	25.9	18.51
								26.86	16.78	22.03	18.34
							Anti-CXCL16+Imatinib	Th17 cells in CD4+ T cells in BM (%)	Th17 cells in CD4+ T cells in spleen (%)	Th17 cells in CD4+ T cells in LN (%)	Th17 cells in CD4+ T cells in PB (%)
								25.7	20.92	22.03	16.17
								23.66	18.89	23.56	16.76
								26.01	19.6	21.73	13.96

## Sheet: Supplementary Fig. 1 graphs
	Fig.1b CD4+ T cells in BM (%)			Fig. 1c Leukemia incidence (%)				Fig. 1d Percent survival (%)				Fig. 1f weights
	Healthy Donors	Ph+ B-ALL		Time (Days)	BCR-ABLtTA	WT		Time (Days)	BCR-ABLtTA	WT		spleen weight (g)		LN weight (g)
	3.54	9		21	1	0		41	1	0		WT	BCR-ABLtTA	WT	BCR-ABLtTA
	9.26	7.48		25	1	0		46	1	0		0.053	0.2062	0.0913	0.6043
	7.35	7.32		30	1	0		51	1	0		0.0481	0.2092	0.1017	0.7038
	8.49	5.42		30	1	0		58	1	0		0.0346	0.1494	0.1204	0.3141
	8.68	1.66		35	1	0		60	1	0		0.0456	0.1509	0.0879	1.2225
	5.22	1.45		38	1	0		64	1	0		0.0387	0.292	0.0762	2.3353
		2.53		42	1	0		64	1	0			0.3204		0.2425
		6.6		47	1	0		65	1	0			0.2453		0.3989
				50	1	0		87	1	0			0.1873		0.5053
								107	1	0
								150		0
	Fig.1j CD4+ T cells in PB									Fig.1k IL-17A concentration in the plasma (pg/mL)			Fig.1l IL-21 concentration in the plasma (pg/mL)		Fig.1k IL-22 concentration in the plasma (pg/mL)
	1 week		2 week		3 week		4 week			WT	BCR-ABLtTA		WT	BCR-ABLtTA	WT	BCR-ABLtTA
	WT	BCR-ABLtTA	WT	BCR-ABLtTA	WT	BCR-ABLtTA	WT	BCR-ABLtTA		88.8446	188.652		29.8037	35.7769	204.298	156.555
	13	14.8	10.3	10.1	12.03	13.4	20.1	11.2		61.3802	181.888		129.75	195.448	3.57671	482.316
	14.1	13.54	12.5	11.5	10.4	9.74	10	9.67		135.926	267.803		33.4032	187.188	57.9244	26.0779
	14.8	11.9	12.8	12.8	16	10.3	9.72	5.59		50.3267	463.99		63.5572	111.731	91.3278	3.90524
	16.3	12.2	13.3	10.8	10.6	13.7	12.8	13.6		20.525	402.034		108.785	30.7325	80.0042	26.0779
	11.1	12.7	13.7	13.3	10.4	8.7	13	7.18
	15	8.83	11.1	12.8	13.1	14.5	7.5	10.5
	13.4	10.3	12.4	13.4	11.8	6.17	14.6	5.58
	12.6	15.2	13.2	9.62	8.7	12.3	15.7	14.3
		12.2		10.8		13.5	12.2	16.6
		14.4		12		14		12.6

## Sheet: Supplementary Fig. 2 graphs
	Fig. 2a Dividing cells (%)				Fig. 2c homing cells (%)				Fig. 2d Total flux (p/sec/cm2/sr) x 105
	Vehicle	24 Hr	48 Hr		CON	homing cells in BM (%)	homing cells in spleen (%)		Vehicle	Day 1	Day 8	Day 15
		34.14	23.5			0.51	9.31			18.11	2.253	38.84
		28.39	22.24			0.42	7.47			31.16	1.4879	7.645
		31.56	24.32			0.37	8.25			14.293	0.15	17.39
	rhIL-17A	24 Hr	48 Hr			0.59	8.98			12.76	10.505	6.2839
		53.65	36.42			0.46	5.21			14.741	5.76	5.831
		54.73	38.7		rhIL-17A	homing cells in BM (%)	homing cells in spleen (%)			26.71	5.8161	12.703
		52.64	31.56			1.1	12.8		rhIL-17A	Day 1	Day 8	Day 15
						1.12	18.7			10.412	4.714	134
						0.88	13.8			9.929	9.197	68.15
						0.71	14.4			23.25	7.997	42.682
						0.97	20.3			25.86	8.023	38.682
										30.08	1.856	58.63
										9.106	11.646	13.61

## Sheet: Supplementary Fig. 3 graphs
	Fig. 3c homing cells (%)				Fig. 3d homing cells (%)
	WT	homing cells in BM (%)	homing cells in spleen (%)		IgG1	homing cells in BM (%)	homing cells in spleen (%)
		0.39	1.63			0.35	1.38
		0.38	1.45			0.31	1.47
		0.37	1.56			0.32	1.41
		0.36	1.61			0.33	1.56
		0.41	1.52			0.36	1.32
	IL-17A-/-	homing cells in BM (%)	homing cells in spleen (%)		Anti-IL-17A	homing cells in BM (%)	homing cells in spleen (%)
		0.15	0.74			0.19	0.51
		0.12	0.57			0.14	0.79
		0.12	0.68			0.17	0.56
		0.14	0.59			0.2	0.58
		0.11	0.53			0.18	0.54

[truncated: 1 more sheets: Supplementary Fig. 5 graphs]
